# Supplementary material for: Xenopus Oocytes: A Tool to Decipher Molecular Specificity of Insecticides towards Mammalian and Insect GABA—A Receptors
Source: Membranes (Basel). 2022 Apr 19;12(5):440. doi: 10.3390/membranes12050440 (PMC9146934; doi:10.3390/membranes12050440)
Supplement: Supplementary file 1 [file membranes-12-00440-s001.zip]

Archive with 1 entries (1 files):
- membranes-1641387-supplementary.pdf
